# Supplementary material for: Sleep Deprivation-Induced Changes in Baseline Brain Activity and Vigilant Attention Performance
Source: Brain Sci. 2022 Dec 9;12(12):1690. doi: 10.3390/brainsci12121690 (PMC9775863; doi:10.3390/brainsci12121690)
Supplement: Supplementary file 1 [file brainsci-12-01690-s001.zip]

Archive with 1 entries (1 files):
- brainsci-2044620-supplementary.pdf
